# Supplementary material for: The Fibro-Immune Landscape Across Organs: A Single-Cell Comparative Study of Human Fibrotic Diseases
Source: Int J Mol Sci. 2026 Feb 20;27(4):2017. doi: 10.3390/ijms27042017 (PMC12940318; doi:10.3390/ijms27042017)
Supplement: Supplementary file 1 [file ijms-27-02017-s001.zip]

Archive with 1 entries (1 files):
- ijms-4036106-supplementary.pdf
